# Supplementary material for: A microRNA Prognostic Signature in Patients with Diffuse Intrinsic Pontine Gliomas through Non-Invasive Liquid Biopsy
Source: Cancers (Basel). 2022 Sep 2;14(17):4307. doi: 10.3390/cancers14174307 (PMC9454461; doi:10.3390/cancers14174307)
Supplement: Supplementary file 1 [file cancers-14-04307-s001.zip]

Archive with 2 entries (2 files):
- edited-Supplementary Methods_rev.pdf
- edited-Supplementary Results_rev.pdf
